# Supplementary material for: Intraperitoneal Paclitaxel Treatment for Patients with Pancreatic Ductal Adenocarcinoma with Peritoneal Dissemination Provides a Survival Benefit
Source: Cancers (Basel). 2022 Mar 7;14(5):1354. doi: 10.3390/cancers14051354 (PMC8909716; doi:10.3390/cancers14051354)
Supplement: Supplementary file 1 [file cancers-14-01354-s001.zip]

Archive with 1 entries (1 files):
- cancers-1584249-supplementary.pdf
